# Supplementary material for: Association of Japanese and Mediterranean Dietary Patterns with Muscle Weakness in Japanese Community-Dwelling Middle-Aged and Older Adults: Post Hoc Cross-Sectional Analysis
Source: Int J Environ Res Public Health. 2022 Oct 3;19(19):12636. doi: 10.3390/ijerph191912636 (PMC9566278; doi:10.3390/ijerph191912636)
Supplement: Supplementary file 1 [file ijerph-19-12636-s001.zip]

Archive with 1 entries (1 files):
- ijerph-1928551-supplementary.pdf
